# Supplementary material for: Diversity and the Origin of Perlodinella Klapálek 1912 (Plecoptera: Perlodidae) in Qinghai Province, China
Source: Insects. 2025 May 14;16(5):520. doi: 10.3390/insects16050520 (PMC12111916; doi:10.3390/insects16050520)
Supplement: Supplementary file 1 [file insects-16-00520-s001.zip]

Archive with 1 entries (1 files):
- insects-3626093-supplementary.xlsx
