# Supplementary material for: Diversity and the Origin of Perlodinella Klapálek 1912 (Plecoptera: Perlodidae) in Qinghai Province, China
Source: Insects. 2025 May 14;16(5):520. doi: 10.3390/insects16050520 (PMC12111916; doi:10.3390/insects16050520)
Supplement: Supplementary file 1 [file insects-16-00520-s001.zip › insects-3626093-supplementary.xlsx]

## Sheet: MatrixOutput
	Perlodinella_kozlovi_PM	Perlodinella_kozlovi_PF	Perlodinella_kozlovi_DKF	Perlodinella_kozlovi_PKM	Perlodinella_kozlovi_M	Perlodinella_kozlovi_GN3	Perlodinella_kozlovi_k1	Perlodinella_kozlovi_PKF	Perlodinella_kozlovi_K4	Perlodinella_kozlovi_N1	Perlodinella_kozlovi_K2	Perlodinella_microlobata_N2	Perlodinella_microlobata_GW	Perlodinella_microlobata_GMM	Perlodinella_microlobata_GMF	Perlodinella_epiproctalis_E6	Perlodinella_epiproctalis_E5	Perlodinella_epiproctalis_E3	MK132385.1_Nemoura_geei_voucher_0092_cytochrome_oxidase_subunit_1_(COI)_gene_partial_cds_mitochondrial
Perlodinella_kozlovi_PM
Perlodinella_kozlovi_PF	0.00152207
Perlodinella_kozlovi_DKF	0.00152207	0.00304414
Perlodinella_kozlovi_PKM	0.00304414	0.00456621	0.00456621
Perlodinella_kozlovi_M	0.00152207	0.00304414	0.00304414	0.00456621
Perlodinella_kozlovi_GN3	0.00304414	0.00456621	0.00456621	0.00608828	0.00456621
Perlodinella_kozlovi_k1	0.00304414	0.00456621	0.00456621	0.00608828	0.00456621	0.00304414
Perlodinella_kozlovi_PKF	0.00456621	0.00608828	0.00608828	0.00761035	0.00608828	0.00761035	0.00761035
Perlodinella_kozlovi_K4	0.00304414	0.00456621	0.00152207	0.00608828	0.00456621	0.00456621	0.00608828	0.00761035
Perlodinella_kozlovi_N1	0.00761035	0.00913242	0.00608828	0.0106545	0.00913242	0.00608828	0.00761035	0.00913242	0.00456621
Perlodinella_kozlovi_K2	0.0106545	0.0121766	0.00913242	0.0136986	0.0121766	0.00913242	0.0106545	0.0121766	0.00761035	0.00608828
Perlodinella_microlobata_N2	0.0532725	0.0547945	0.0517504	0.0532725	0.0547945	0.0517504	0.0532725	0.0578387	0.0502283	0.0517504	0.0502283
Perlodinella_microlobata_GW	0.0547945	0.0563166	0.0532725	0.0547945	0.0563166	0.0532725	0.0547945	0.0593607	0.0517504	0.0532725	0.0517504	0.00152207
Perlodinella_microlobata_GMM	0.0547945	0.0563166	0.0532725	0.0547945	0.0563166	0.0532725	0.0547945	0.0593607	0.0517504	0.0532725	0.0517504	0.00152207	0
Perlodinella_microlobata_GMF	0.0547945	0.0563166	0.0532725	0.0547945	0.0563166	0.0532725	0.0547945	0.0593607	0.0517504	0.0532725	0.0517504	0.00152207	0.00304414	0.00304414
Perlodinella_epiproctalis_E6	0.0684932	0.0700152	0.0669711	0.0684932	0.0700152	0.0669711	0.0684932	0.0684932	0.065449	0.065449	0.0639269	0.0639269	0.065449	0.065449	0.065449
Perlodinella_epiproctalis_E5	0.0684932	0.0700152	0.0669711	0.0684932	0.0700152	0.0669711	0.0684932	0.0684932	0.065449	0.065449	0.0639269	0.0639269	0.065449	0.065449	0.065449	0
Perlodinella_epiproctalis_E3	0.0684932	0.0700152	0.0669711	0.0684932	0.0700152	0.0669711	0.0684932	0.0684932	0.065449	0.065449	0.0639269	0.0639269	0.065449	0.065449	0.065449	0	0
MK132385.1_Nemoura_geei_voucher_0092_cytochrome_oxidase_subunit_1_(COI)_gene_partial_cds_mitochondrial	0.17656	0.178082	0.175038	0.17656	0.17656	0.173516	0.175038	0.178082	0.175038	0.173516	0.171994	0.170472	0.171994	0.171994	0.171994	0.181126	0.181126	0.181126

## Sheet: Caption
Table. Estimates of Evolutionary Divergence between Sequences
The number of base differences per site from between sequences are shown. This analysis involved 19 nucleotide sequences. All positions containing gaps and missing data were eliminated (complete deletion option). There were a total of 657 positions in the final dataset. Evolutionary analyses were conducted in MEGA11 [1]
1. Tamura K., Stecher G., and Kumar S. (2021). MEGA 11: Molecular Evolutionary Genetics Analysis Version 11. Molecular Biology and Evolution https://doi.org/10.1093/molbev/msab120.
Disclaimer: Although utmost care has been taken to ensure the correctness of the caption, the caption text is provided "as is" without any warranty of any kind. Authors advise the user to carefully check the caption prior to its use for any purpose and report any errors or problems to the authors immediately (www.megasoftware.net). In no event shall the authors and their employers be liable for a…
